# Supplementary material for: Direct observation of genomic heterogeneity through local haplotyping analysis
Source: BMC Genomics. 2014 Jun 2;15(1):418. doi: 10.1186/1471-2164-15-418 (PMC4053652; doi:10.1186/1471-2164-15-418)
Supplement: Supplementary file 1 — Additional file 1: Table S1: Lists the 31 subjects in the HNC_62 data set along with the frequencies of number of haplotypes observed in 2-SNP blocks of normal and tumor tissues. (XLS 22 KB) [file 12864_2013_6102_MOESM1_ESM.xls]

## Sheet: Sheet1
Supplementary Table 1. The 31 subjects in the HNC_62 set. Number and proportion of 2-SNP blocks showing different number of haplotypes is shown for normal and matched tumor tissue for each subject
	NORMAL TISSUE FOR SUBJECT												TUMOR TISSUE FOR SUBJECT
Subject-ID	Normal-SRR	# of 2-SNP Blocks in Normal	# of 0 Haplo blocks in Normal	% of 0-haplo blocks in normal	# of 1 Haplo blocks in Normal	% of 1-haplo blocks in normal	# of 2 Haplo blocks in Normal	% of 2-haplo blocks in normal	# of 3 Haplo blocks in Normal	% of 3-haplo blocks in normal	# of 4 Haplo blocks in Normal	% of 4-haplo blocks in normal	Tumor-SRR	# of 2-SNP Blocks in Tumor	# of 0 Haplo blocks in Tumor	% of 0-haplo blocks in Tumor	# of 1 Haplo blocks in Tumor	% of 1-haplo blocks in Tumor	# of 2 Haplo blocks in Tumor	% of 2-haplo blocks in Tumor	# of 3 Haplo blocks in Tumor	% of 3-haplo blocks in Tumor	# of 4 Haplo blocks in Tumor	% of 4-haplo blocks in Tumor
04-0076	SRR337469	2303	742	32.22%	245	10.64%	1279	55.54%	37	1.61%		0.00%	SRR335110	2255	736	32.64%	252	11.18%	1227	54.41%	39	1.73%	1	0.04%
06-0313	SRR337401	2342	705	30.10%	272	11.61%	1330	56.79%	33	1.41%	2	0.09%	SRR335311	2385	760	31.87%	308	12.91%	1281	53.71%	35	1.47%	1	0.04%
06-0750	SRR337672	2382	700	29.39%	271	11.38%	1373	57.64%	38	1.60%		0.00%	SRR335042	2365	704	29.77%	295	12.47%	1324	55.98%	41	1.73%	1	0.04%
07-1000	SRR337536	2414	698	28.91%	268	11.10%	1419	58.78%	29	1.20%		0.00%	SRR336155	2407	741	30.79%	277	11.51%	1350	56.09%	39	1.62%		0.00%
08-0338	SRR334042	2363	711	30.09%	274	11.60%	1348	57.05%	30	1.27%		0.00%	SRR338778	2391	687	28.73%	300	12.55%	1367	57.17%	37	1.55%		0.00%
08-0466	SRR334366	2326	669	28.76%	247	10.62%	1365	58.68%	44	1.89%	1	0.04%	SRR338713	2298	681	29.63%	263	11.44%	1317	57.31%	36	1.57%	1	0.04%
09-0122	SRR333840	2386	740	31.01%	249	10.44%	1357	56.87%	38	1.59%	2	0.08%	SRR336223	2372	692	29.17%	269	11.34%	1372	57.84%	37	1.56%	2	0.08%
09-0133	SRR334110	2328	696	29.90%	298	12.80%	1293	55.54%	40	1.72%	1	0.04%	SRR336025	2311	710	30.72%	258	11.16%	1302	56.34%	40	1.73%	1	0.04%
09-0176	SRR334906	2410	674	27.97%	245	10.17%	1450	60.17%	39	1.62%	2	0.08%	SRR335548	2432	684	28.12%	292	12.01%	1416	58.22%	40	1.64%		0.00%
09-0190	SRR334704	2373	703	29.62%	275	11.59%	1356	57.14%	38	1.60%	1	0.04%	SRR335682	2383	725	30.42%	333	13.97%	1274	53.46%	50	2.10%	1	0.04%
09-0361	SRR335177	2432	688	28.29%	308	12.66%	1407	57.85%	28	1.15%	1	0.04%	SRR336360	2416	711	29.43%	281	11.63%	1384	57.28%	38	1.57%	2	0.08%
09-0378	SRR334974	2340	699	29.87%	269	11.50%	1346	57.52%	25	1.07%	1	0.04%	SRR335746	2360	723	30.64%	270	11.44%	1323	56.06%	43	1.82%	1	0.04%
09-0443	SRR334771	2322	627	27.00%	273	11.76%	1390	59.86%	31	1.34%	1	0.04%	SRR336429	2315	693	29.94%	276	11.92%	1316	56.85%	28	1.21%	2	0.09%
09-046	SRR334839	2486	717	28.84%	288	11.58%	1442	58.00%	38	1.53%	1	0.04%	SRR335485	2452	708	28.87%	384	15.66%	1327	54.12%	33	1.35%		0.00%
09-064	SRR334498	2300	760	33.04%	290	12.61%	1226	53.30%	24	1.04%		0.00%	SRR335614	2323	693	29.83%	272	11.71%	1310	56.39%	46	1.98%	2	0.09%
09-0761	SRR333974	2306	686	29.75%	264	11.45%	1322	57.33%	33	1.43%	1	0.04%	SRR336092	2274	675	29.68%	299	13.15%	1266	55.67%	33	1.45%	1	0.04%
62273-4	SRR336428	2317	778	33.58%	264	11.39%	1248	53.86%	27	1.17%		0.00%	SRR339156	2304	804	34.90%	288	12.50%	1186	51.48%	26	1.13%		0.00%
62275-0	SRR339157	2308	748	32.41%	322	13.95%	1208	52.34%	30	1.30%		0.00%	SRR339205	2410	777	32.24%	305	12.66%	1292	53.61%	34	1.41%	2	0.08%
62276-3	SRR337744	2454	706	28.77%	290	11.82%	1429	58.23%	28	1.14%	1	0.04%	SRR337946	2415	715	29.61%	303	12.55%	1358	56.23%	38	1.57%	1	0.04%
62298-3	SRR337604	2327	727	31.24%	271	11.65%	1297	55.74%	31	1.33%	1	0.04%	SRR335243	2344	726	30.97%	331	14.12%	1250	53.33%	36	1.54%	1	0.04%
62300-5	SRR339206	2313	739	31.95%	276	11.93%	1262	54.56%	35	1.51%	1	0.04%	SRR339207	2313	753	32.56%	246	10.64%	1276	55.17%	37	1.60%	1	0.04%
62315-7	SRR338012	2366	653	27.60%	279	11.79%	1397	59.04%	35	1.48%	2	0.08%	SRR337879	2371	675	28.47%	274	11.56%	1364	57.53%	58	2.45%		0.00%
62338-0	SRR339543	3074	864	28.11%	333	10.83%	1834	59.66%	42	1.37%	1	0.03%	SRR339745	3063	857	27.98%	393	12.83%	1762	57.53%	49	1.60%	2	0.07%
62376-2	SRR336500	2213	801	36.20%	248	11.21%	1134	51.24%	30	1.36%		0.00%	SRR336502	2734	817	29.88%	309	11.30%	1551	56.73%	57	2.08%		0.00%
62417-2	SRR335911	2059	920	44.68%	278	13.50%	835	40.55%	26	1.26%		0.00%	SRR335815	2171	760	35.01%	337	15.52%	1046	48.18%	28	1.29%		0.00%
62426-6	SRR339045	2278	757	33.23%	269	11.81%	1227	53.86%	24	1.05%	1	0.04%	SRR339097	2335	737	31.56%	274	11.73%	1281	54.86%	43	1.84%		0.00%
62469-3	SRR336553	2186	915	41.86%	275	12.58%	973	44.51%	23	1.05%		0.00%	SRR336552	2277	909	39.92%	288	12.65%	1063	46.68%	17	0.75%		0.00%
62493-6	SRR336555	2306	835	36.21%	271	11.75%	1160	50.30%	38	1.65%	2	0.09%	SRR336556	2136	868	40.64%	314	14.70%	921	43.12%	31	1.45%	2	0.09%
62512-6	SRR335468	2193	787	35.89%	244	11.13%	1130	51.53%	32	1.46%		0.00%	SRR335417	2353	805	34.21%	338	14.36%	1137	48.32%	71	3.02%	2	0.08%
62521-0	SRR337054	2387	711	29.79%	265	11.10%	1376	57.65%	33	1.38%	2	0.08%	SRR338148	2396	758	31.64%	292	12.19%	1302	54.34%	44	1.84%		0.00%
62602-8	SRR336607	2076	894	43.06%	314	15.13%	841	40.51%	27	1.30%		0.00%	SRR336610	2230	816	36.59%	324	14.53%	1060	47.53%	30	1.35%		0.00%
