# Supplementary material for: Direct observation of genomic heterogeneity through local haplotyping analysis
Source: BMC Genomics. 2014 Jun 2;15(1):418. doi: 10.1186/1471-2164-15-418 (PMC4053652; doi:10.1186/1471-2164-15-418)
Supplement: Supplementary file 2 — Additional file 2: Table S2: Is an excel file and lists the number of SNPs called for each of the 12 strains in MUR_12 by our independent re-analysis. It also includes the same numbers from the VCF file derived from the original Keane et al. [16] analysis. (XLS 18 KB) [file 12864_2013_6102_MOESM2_ESM.xls]

## Sheet: Keane et al SNP Calling
66007044	Total SNPs called by Keane et al in their analysis of genomes of 18 mouse strains.
Strain	.=	0/0 =	0/1 =	0/2 =	0/3 =	1/1 =	1/2 =	1/3 =	2/1 =	2/2 =	2/3 =	3/1 =	3/2 =	3/3 =	Number of variants called	Number Homozygous	Number Heterozygous	Percentage Heterozygous
129S1	197011	60413813	21			5389390	6809								5396220	5389390	6830	0.0012657
SPRETEiJ	955579	22731416	299	2		42197565	45292	16	1775	74855	158	9	6	72	42320049	42272492	47557	0.00112375
129P2	217449	60199746	28	3		5572870	7324	77	1397	8044	41	16	7	42	5589849	5580956	8893	0.00159092
AJ	238567	60643374	12	3	1	5078904	5258	64	1075	39595	56	13	3	119	5125103	5118618	6485	0.00126534
NODShiLtJ	292281	60362422	25	3		5296472	5268	137	1318	48676	61	40	17	324	5352341	5345472	6869	0.00128336
LPJ	220775	60127225	17	6		5633915	5102	95	1085	18695	29	15	4	81	5659044	5652691	6353	0.00112263
AKRJ	266152	60619209	15	3		5073713	4760	57	1102	41812	36	19	12	154	5121683	5115679	6004	0.00117227
PWKPhJ	678641	44601140	62	10		20426929	15109	129	3679	280035	262	60	48	940	20727263	20707904	19359	0.000933987
CBAJ	248467	60330111	15	3		5376341	4383	89	1135	46189	44	17	14	236	5428466	5422766	5700	0.00105002
DBA2J	249954	60381529	13			5323018	4846	73	1290	45966	56	25	19	255	5375561	5369239	6322	0.00117606
WSBEiJ	320765	58363792	24	8		7227792	5968	107	1848	85993	102	38	22	585	7322487	7314370	8117	0.0011085
CASTEiJ	616005	44311164	71	15		20725002	14829	225	4543	332253	359	119	84	2375	21079875	21059630	20245	0.000960395
FVBNJ	179796	60798711	28	3	1	4977868	4524	110	1478	44102	52	30	22	319	5028537	5022289	6248	0.00124251
C57BL6NJ	11482	65974744		2		20443	78	5	26	249	2	4	1	8	20818	20700	118	0.00566817
129S5	391984	60328051	14	1	1	5271330	9874	174	1439	4051	22	29	6	68	5287009	5275449	11560	0.00218649
NZOHlLtJ	205719	60304004	13	3		5437896	4475	121	1349	53004	60	26	19	355	5497321	5491255	6066	0.00110345
BALBcJ	207095	61047644	22	4		4708323	4440	116	1136	37969	52	31	22	190	4752305	4746482	5823	0.0012253
C3HHeJ	209060	60528682	15	5		5220157	4098	111	1099	43497	44	21	20	235	5269302	5263889	5413	0.00102727

## Sheet: Gulukota et al Reanalysis
65986179	Total SNPs called in Gulukota et al reanalysis of genomes 12 pure-bred laboratory strains of mouse
Strain	./. =	0/0 =	0/1 =	0/2 =	0/3 =	1/1 =	1/2 =	1/3 =	2/2 =	2/3 =	3/3 =	Number of variants called	Number Homozygous	Number Heterozygous	Percentage Heterozygous
FVBNJ	589660	59787152	822300	10776	30	4718850	7178	31	49986	47	169	5609367	4769005	840362	0.149814
CASTEiJ	1981591	42293968	1630426	18320	58	19857347	22906	90	180926	104	443	21710620	20038716	1671904	0.0770086
SPRETEiJ	3809178	21029555	2097773	20377	67	38753093	42309	144	232900	167	616	41147446	38986609	2160837	0.0525145
BALBcJ	608527	59953214	901872	11946	48	4455651	7718	43	46958	39	163	5424438	4502772	921666	0.16991
129P2	1955319	58633742	513084	5706	19	4825457	2730	13	49927	13	169	5397118	4875553	521565	0.0966377
AJ	757153	59475480	884189	11576	50	4799261	7518	49	50689	45	169	5753546	4850119	903427	0.157021
NODshiLtJ	818526	59199246	905857	11914	48	4990269	7914	32	52146	39	188	5968407	5042603	925804	0.155117
LPJ	709256	59032685	890281	11324	36	5280577	7490	36	54254	47	193	6244238	5335024	909214	0.145608
AKRJ	720823	59473795	894759	11373	57	4827029	7820	30	50271	46	176	5791561	4877476	914085	0.157831
PWKPhJ	2038434	42701089	1504425	17926	71	19524650	21864	85	177059	113	463	21246656	19702172	1544484	0.072693
CBAJ	728576	59173634	912365	11876	51	5098209	7924	39	53261	59	185	6083969	5151655	932314	0.153241
C3HHeJ	616606	59398927	988473	12826	75	4909583	8226	40	51206	44	173	5970646	4960962	1009684	0.169108
