# Supplementary material for: Direct observation of genomic heterogeneity through local haplotyping analysis
Source: BMC Genomics. 2014 Jun 2;15(1):418. doi: 10.1186/1471-2164-15-418 (PMC4053652; doi:10.1186/1471-2164-15-418)
Supplement: Supplementary file 3 — Additional file 3: Table S3: Is similar to Additional file 1: Table S1 except that it relates to 3 SNP blocks. (XLS 30 KB) [file 12864_2013_6102_MOESM3_ESM.xls]

## Sheet: Sheet1
		Supplementary Table 3. The number of 3-SNP blocks in Normal (“N”) and matched Tumor (“T”) tissue for each of 31 subjects from HNC_62. The numbers and percentqage of these blocks that show 0, 1, .. 8 haplotypes are also shown. ('N.K column shows the number of blocks with K haplotypes in normal tissue and T.K column shows that number for the tumor. N.K.Perc shows the percentage of total 3 SNP block…
Subject	NormalSRR	TumorSRR	N-Tot-3	T-Tot-3	N.0	N.0.Perc	T.0	T.0.Perc	N.1	N.1.Perc	T.1	T.1.Perc	N.2	N.2.Perc	T.2	T.2.Perc	N.3	N.3.Perc	T.3	T.3.Perc	N.4	N.4.Perc	T.4	T.4.Perc	N.5	N.5.Perc	T.5	T.5.Perc	N.6	N.6.Perc	T.6	T.6.Perc	N.7	N.7.Perc	T.7	T.7.Perc	N.8	N.8.Perc	T.8	T.8.Perc
04-0076	SRR337469	SRR335110	567	562	74	13.05%	86	15.30%	63	11.11%	71	12.63%	400	70.55%	384	68.33%	20	3.53%	12	2.14%	5	0.88%	6	1.07%	4	0.71%	3	0.53%	1	0.18%		0.00%		0.00%		0.00%		0.00%		0.00%
06-0313	SRR337401	SRR335311	586	578	84	14.33%	88	15.22%	49	8.36%	63	10.90%	425	72.53%	399	69.03%	20	3.41%	19	3.29%	6	1.02%	4	0.69%	1	0.17%	4	0.69%	1	0.17%	1	0.17%		0.00%		0.00%		0.00%		0.00%
06-0750	SRR337672	SRR335042	603	594	62	10.28%	69	11.62%	71	11.77%	70	11.78%	452	74.96%	431	72.56%	10	1.66%	11	1.85%	3	0.50%	4	0.67%	4	0.66%	5	0.84%		0.00%	3	0.51%	1	0.17%	1	0.17%		0.00%		0.00%
07-1000	SRR337536	SRR336155	568	567	78	13.73%	97	17.11%	80	14.08%	74	13.05%	386	67.96%	375	66.14%	18	3.17%	16	2.82%	2	0.35%	1	0.18%	3	0.53%	3	0.53%	1	0.18%		0.00%		0.00%	1	0.18%		0.00%		0.00%
08-0338	SRR334042	SRR338778	583	577	79	13.55%	71	12.31%	53	9.09%	53	9.19%	423	72.56%	420	72.79%	19	3.26%	22	3.81%	1	0.17%	6	1.04%	7	1.20%	4	0.69%		0.00%		0.00%	1	0.17%	1	0.17%		0.00%		0.00%
08-0466	SRR334366	SRR338713	585	590	76	12.99%	86	14.58%	69	11.79%	70	11.86%	407	69.57%	396	67.12%	20	3.42%	27	4.58%	8	1.37%	3	0.51%	5	0.85%	8	1.36%		0.00%		0.00%		0.00%		0.00%		0.00%		0.00%
09-0122	SRR333840	SRR336223	555	578	82	14.77%	84	14.53%	55	9.91%	57	9.86%	394	70.99%	412	71.28%	15	2.70%	16	2.77%	2	0.36%	2	0.35%	6	1.08%	5	0.87%		0.00%	1	0.17%	1	0.18%	1	0.17%		0.00%		0.00%
09-0133	SRR334110	SRR336025	534	548	99	18.54%	89	16.24%	46	8.61%	58	10.58%	364	68.16%	370	67.52%	17	3.18%	20	3.65%	3	0.56%	5	0.91%	4	0.75%	4	0.73%	1	0.19%	1	0.18%		0.00%	1	0.18%		0.00%		0.00%
09-0176	SRR334906	SRR335548	590	599	69	11.69%	68	11.35%	58	9.83%	76	12.69%	438	74.24%	433	72.29%	16	2.71%	14	2.34%	4	0.68%	4	0.67%	4	0.68%	3	0.50%	1	0.17%		0.00%		0.00%	1	0.17%		0.00%		0.00%
09-0190	SRR334704	SRR335682	570	602	65	11.40%	76	12.62%	66	11.58%	79	13.12%	409	71.75%	415	68.94%	15	2.63%	17	2.82%	7	1.23%	6	1.00%	7	1.23%	8	1.33%	1	0.18%	1	0.17%		0.00%		0.00%		0.00%		0.00%
09-0361	SRR335177	SRR336360	584	582	63	10.79%	63	10.82%	64	10.96%	60	10.31%	427	73.12%	431	74.05%	21	3.60%	14	2.41%	5	0.86%	3	0.52%	1	0.17%	8	1.37%	1	0.17%	2	0.34%	2	0.34%	1	0.17%		0.00%		0.00%
09-0378	SRR334974	SRR335746	583	591	73	12.52%	72	12.18%	63	10.81%	69	11.68%	423	72.56%	424	71.74%	16	2.74%	14	2.37%	1	0.17%	4	0.68%	6	1.03%	7	1.18%	1	0.17%	1	0.17%		0.00%		0.00%		0.00%		0.00%
09-0443	SRR334771	SRR336429	549	528	72	13.11%	64	12.12%	55	10.02%	63	11.93%	385	70.13%	371	70.27%	27	4.92%	24	4.55%	4	0.73%	4	0.76%	5	0.91%	2	0.38%	1	0.18%		0.00%		0.00%		0.00%		0.00%		0.00%
09-046	SRR334839	SRR335485	573	586	83	14.49%	87	14.85%	51	8.90%	69	11.77%	418	72.95%	402	68.60%	13	2.27%	20	3.41%	3	0.52%	6	1.02%	4	0.70%	1	0.17%		0.00%	1	0.17%	1	0.17%		0.00%		0.00%		0.00%
09-064	SRR334498	SRR335614	592	577	98	16.55%	93	16.12%	82	13.85%	72	12.48%	386	65.20%	384	66.55%	15	2.53%	12	2.08%	5	0.84%	9	1.56%	3	0.51%	5	0.87%	2	0.34%	2	0.35%	1	0.17%		0.00%		0.00%		0.00%
09-0761	SRR333974	SRR336092	597	599	72	12.06%	80	13.36%	70	11.73%	91	15.19%	431	72.19%	412	68.78%	20	3.35%	12	2.00%	2	0.34%	2	0.33%	1	0.17%	2	0.33%		0.00%		0.00%	1	0.17%		0.00%		0.00%		0.00%
62273-4	SRR336428	SRR339156	529	532	81	15.31%	79	14.85%	70	13.23%	55	10.34%	345	65.22%	366	68.80%	23	4.35%	21	3.95%	3	0.57%	7	1.32%	5	0.95%	3	0.56%	2	0.38%		0.00%		0.00%	1	0.19%		0.00%		0.00%
62275-0	SRR339157	SRR339205	593	601	115	19.39%	94	15.64%	90	15.18%	80	13.31%	368	62.06%	398	66.22%	15	2.53%	20	3.33%		0.00%	5	0.83%	3	0.51%	3	0.50%	1	0.17%		0.00%	1	0.17%	1	0.17%		0.00%		0.00%
62276-3	SRR337744	SRR337946	616	603	84	13.64%	86	14.26%	63	10.23%	78	12.94%	449	72.89%	408	67.66%	15	2.44%	22	3.65%	1	0.16%	5	0.83%	4	0.65%	4	0.66%		0.00%		0.00%		0.00%		0.00%		0.00%		0.00%
62298-3	SRR337604	SRR335243	553	545	80	14.47%	82	15.05%	55	9.95%	59	10.83%	386	69.80%	381	69.91%	22	3.98%	18	3.30%	3	0.54%	2	0.37%	7	1.27%	3	0.55%		0.00%		0.00%		0.00%		0.00%		0.00%		0.00%
62300-5	SRR339206	SRR339207	565	551	88	15.58%	90	16.33%	65	11.50%	58	10.53%	385	68.14%	384	69.69%	19	3.36%	11	2.00%	5	0.88%	4	0.73%	1	0.18%	3	0.54%	1	0.18%		0.00%	1	0.18%	1	0.18%		0.00%		0.00%
62315-7	SRR338012	SRR337879	591	623	67	11.34%	81	13.00%	61	10.32%	73	11.72%	432	73.10%	434	69.66%	18	3.05%	21	3.37%	3	0.51%	10	1.61%	8	1.35%	3	0.48%	2	0.34%	1	0.16%		0.00%		0.00%		0.00%		0.00%
62338-0	SRR339543	SRR339745	776	761	116	14.95%	107	14.06%	82	10.57%	91	11.96%	539	69.46%	527	69.25%	24	3.09%	21	2.76%	9	1.16%	8	1.05%	5	0.64%	5	0.66%	1	0.13%	2	0.26%		0.00%		0.00%		0.00%		0.00%
62376-2	SRR336500	SRR336502	514	925	80	15.56%	85	9.19%	74	14.40%	73	7.89%	337	65.56%	704	76.11%	18	3.50%	50	5.41%	3	0.58%	7	0.76%	2	0.39%	6	0.65%		0.00%		0.00%		0.00%		0.00%		0.00%		0.00%
62417-2	SRR335911	SRR335815	502	533	117	23.31%	89	16.70%	73	14.54%	106	19.89%	306	60.96%	326	61.16%	4	0.80%	8	1.50%	2	0.40%	3	0.56%		0.00%	1	0.19%		0.00%		0.00%		0.00%		0.00%		0.00%		0.00%
62426-6	SRR339045	SRR339097	545	543	77	14.13%	76	14.00%	63	11.56%	56	10.31%	384	70.46%	383	70.53%	14	2.57%	19	3.50%	4	0.73%	3	0.55%	2	0.37%	5	0.92%	1	0.18%	1	0.18%		0.00%		0.00%		0.00%		0.00%
62469-3	SRR336553	SRR336552	519	534	111	21.39%	108	20.22%	76	14.64%	74	13.86%	307	59.15%	326	61.05%	19	3.66%	18	3.37%	5	0.96%	7	1.31%	1	0.19%	1	0.19%		0.00%		0.00%		0.00%		0.00%		0.00%		0.00%
62493-6	SRR336555	SRR336556	558	512	115	20.61%	112	21.88%	66	11.83%	83	16.21%	359	64.34%	298	58.20%	12	2.15%	17	3.32%	3	0.54%	1	0.20%	3	0.54%	1	0.20%		0.00%		0.00%		0.00%		0.00%		0.00%		0.00%
62512-6	SRR335468	SRR335417	541	583	103	19.04%	94	16.12%	58	10.72%	88	15.09%	355	65.62%	360	61.75%	17	3.14%	26	4.46%	3	0.55%	8	1.37%	2	0.37%	6	1.03%	2	0.37%	1	0.17%	1	0.18%		0.00%		0.00%		0.00%
62521-0	SRR337054	SRR338148	580	616	83	14.31%	99	16.07%	63	10.86%	72	11.69%	414	71.38%	418	67.86%	9	1.55%	20	3.25%	4	0.69%	2	0.32%	5	0.86%	3	0.49%	2	0.34%	1	0.16%		0.00%	1	0.16%		0.00%		0.00%
62602-8	SRR336607	SRR336610	468	552	114	24.36%	99	17.93%	71	15.17%	98	17.75%	267	57.05%	336	60.87%	10	2.14%	11	1.99%	3	0.64%	4	0.72%	2	0.43%	3	0.54%	1	0.21%		0.00%		0.00%	1	0.18%		0.00%		0.00%
TOTAL	All Normals	All Tumors	17669	18272	2660	0.150546	2654	0.14525	2025	0.114608	2239	0.122537	12201	0.690531	12508	0.684545	521	0.0294867	573	0.0313595	112	0.00633879	145	0.00793564	115	0.00650857	122	0.00667688	24	0.00135831	19	0.00103984	11	0.000622559	12	0.000656743	0	0	0	0
